# Supplementary material for: Spatio-temporal patterns and prediction of colorectal cancer mortality in Chinese cancer registration areas: A nationwide study based on multiple models
Source: PLoS One. 2026 Jul 2;21(7):e0352110. doi: 10.1371/journal.pone.0352110 (PMC13327207; doi:10.1371/journal.pone.0352110)
Supplement: S1 File — (XLSX) [file pone.0352110.s001.xlsx]

## Sheet: 2005
National	0-	1-4	5-9	10-14	15-19	20-24	25-29	30-34	35-39	40-44	45-49	50-54	55-59	60-64	65-69	70-74	75-79	80-84	85+
Population	328711	1499272	2496876	3308064	4262016	4736635	4186010	4567224	4658126	5008480	4842373	4093564	2840819	2109422	2049628	1781580	1164872	628448	361567
Colon cancer	0	0	0	0	0	0.11	0.22	0.44	0.92	1.24	3.28	4.74	8.17	11.8	19.95	35.81	57.35	76.06	85.74
Reclum cancer	0	0	0	0	0	0.13	0.19	0.35	1.05	1.96	3.76	5.52	7.46	13.94	21.56	36.65	54.6	69.22	75.23
Anus cancer	0	0	0	0	0	0	0	0	0.02	0.02	0.06	0.05	0.25	0.09	0.39	0.34	0.52	0.64	1.11
Male	0-	1-4	5-9	10-14	15-19	20-24	25-29	30-34	35-39	40-44	45-49	50-54	55-59	60-64	65-69	70-74	75-79	80-84	85+
Population	173406	795080	1315532	1717937	2195880	2468195	2135309	2297322	2399803	2563943	2461207	2061242	1431317	1033942	991763	853829	536139	264557	130846
Colon cancer	0	0	0	0	0	0.08	0.14	0.57	1.04	1.37	3.74	5.14	9.5	13.06	21.78	41.23	63.6	89.21	97.82
Reclum cancer	0	0	0	0	0	0.08	0.19	0.44	0.96	2.18	4.1	6.06	9.08	17.51	26.42	45.33	69.38	91.85	100.12
Anus cancer	0	0	0	0	0	0	0	0	0.04	0.04	0.08	0.1	0.28	0.19	0.6	0.35	0.56	1.51	1.53
Female	0-	1-4	5-9	10-14	15-19	20-24	25-29	30-34	35-39	40-44	45-49	50-54	55-59	60-64	65-69	70-74	75-79	80-84	85+
Population	155305	704192	1181344	1590127	2066136	2268440	2050701	2269902	2258323	2444537	2381166	2032322	1409502	1075480	1057865	927751	628733	363891	230721
Colon cancer	0	0	0	0	0	0.13	0.29	0.31	0.8	1.1	2.81	4.33	6.81	10.6	18.24	30.83	52.01	66.5	78.88
Reclum cancer	0	0	0	0	0	0.18	0.2	0.26	1.15	1.72	3.4	4.97	5.82	10.51	17.02	28.67	41.99	52.76	61.11
Anus cancer	0	0	0	0	0	0	0	0	0	0	0.04	0	0.21	0	0.19	0.32	0.48	0	0.87
Urban	0-	1-4	5-9	10-14	15-19	20-24	25-29	30-34	35-39	40-44	45-49	50-54	55-59	60-64	65-69	70-74	75-79	80-84	85+
Population	196647	942781	1595741	2118775	3107960	3716148	3016827	3250134	3419743	3907878	3793112	3177116	2170410	1579718	1578770	1418167	916331	488471	281640
Colon cancer	0	0	0	0	0	0.11	0.17	0.28	0.91	1.23	3.8	5.04	8.39	12.98	22.49	38.99	63.84	86.6	99.06
Reclum cancer	0	0	0	0	0	0.11	0.23	0.28	0.82	1.69	3.9	6.17	7.37	14.37	22.8	38.43	58.71	75.13	80.6
Anus cancer	0	0	0	0	0	0	0	0	0.03	0.03	0.05	0.03	0.14	0.13	0.32	0.42	0.65	0.82	1.42
Rural	0-	1-4	5-9	10-14	15-19	20-24	25-29	30-34	35-39	40-44	45-49	50-54	55-59	60-64	65-69	70-74	75-79	80-84	85+
Population	132064	556491	901135	1189289	1154056	1020487	1169183	1317090	1238383	1100602	1049261	916448	670409	529704	470858	363413	248541	139977	79927
Colon cancer	0	0	0	0	0	0.1	0.34	0.84	0.97	1.27	1.43	3.71	7.46	8.31	11.47	23.39	33.39	39.29	38.79
Reclum cancer	0	0	0	0	0	0.2	0.09	0.53	1.7	2.91	3.24	3.27	7.76	12.65	17.42	29.72	39.43	48.58	56.3
Anus cancer	0	0	0	0	0	0	0	0	0	0	0.1	0.11	0.6	0	0.64	0	0	0	0

## Sheet: 2006
National	0-	1-4	5-9	10-14	15-19	20-24	25-29	30-34	35-39	40-44	45-49	50-54	55-59	60-64	65-69	70-74	75-79	80-84	85+
Population	366806	1664935	2554453	3463714	4346208	4986761	4689395	4914363	5312157	5491492	5098023	4605257	3195320	2369247	2184071	1951450	1286489	692922	394259
Colon cancer	0	0	0	0	0.05	0.1	0.34	0.33	0.79	1.6	3.22	4.63	8.98	13.3	21.47	36.64	60.32	81.54	89.03
Reclum cancer	0	0	0	0	0.02	0	0.21	0.37	0.94	1.69	3.41	5.19	10.42	11.99	20.6	38.13	56.51	69.7	78.12
Anus cancer	0	0	0	0	0	0	0	0	0.02	0.04	0.02	0	0.06	0.04	0.32	0.26	0.7	0.58	2.28
Male	0-	1-4	5-9	10-14	15-19	20-24	25-29	30-34	35-39	40-44	45-49	50-54	55-59	60-64	65-69	70-74	75-79	80-84	85+
Population	192243	879471	1343415	1796678	2216555	2566537	2376828	2464449	2669541	2807802	2594751	2319331	1607211	1170392	1058385	930407	589749	289644	140329
Colon cancer	0	0	0	0	0.09	0.16	0.29	0.37	0.64	1.82	3.51	4.66	9.21	13.76	23.24	40.63	72.4	101.16	111.88
Reclum cancer	0	0	0	0	0	0	0.17	0.41	0.97	1.75	3.47	6.29	12.82	14.1	24.47	48.69	68.33	95.98	101.19
Anus cancer	0	0	0	0	0	0	0	0	0.04	0.04	0.04	0	0.06	0	0.19	0.32	0.51	0.69	2.85
Female	0-	1-4	5-9	10-14	15-19	20-24	25-29	30-34	35-39	40-44	45-49	50-54	55-59	60-64	65-69	70-74	75-79	80-84	85+
Population	174563	785464	1211038	1667036	2129653	2420224	2312567	2449914	2642616	2683690	2503272	2285926	1588109	1198855	1125686	1021043	696740	403278	253930
Colon cancer	0	0	0	0	0	0.04	0.39	0.29	0.95	1.38	2.92	4.59	8.75	12.85	19.81	33.01	50.09	67.45	76.4
Reclum cancer	0	0	0	0	0.05	0	0.26	0.33	0.91	1.64	3.36	4.07	8	9.93	16.97	28.5	46.5	50.83	65.37
Anus cancer	0	0	0	0	0	0	0	0	0	0.04	0	0	0.06	0.08	0.44	0.2	0.86	0.5	1.97
Urban	0-	1-4	5-9	10-14	15-19	20-24	25-29	30-34	35-39	40-44	45-49	50-54	55-59	60-64	65-69	70-74	75-79	80-84	85+
Population	246212	1144961	1769989	2378075	3303648	4067948	3640345	3712692	4144736	4445006	4123887	3754525	2590995	1896558	1766583	1622114	1061428	568714	319692
Colon cancer	0	0	0	0	0.03	0.12	0.36	0.4	0.72	1.55	3.64	4.63	9.65	13.92	23.94	39.82	66.33	91.26	102.29
Reclum cancer	0	0	0	0	0.03	0	0.14	0.32	0.97	1.66	3.52	4.9	10.42	12.18	21.91	40.63	58.04	73.67	83.83
Anus cancer	0	0	0	0	0	0	0	0	0.02	0.04	0.02	0	0.08	0.05	0.17	0.25	0.85	0.53	2.5
Rural	0-	1-4	5-9	10-14	15-19	20-24	25-29	30-34	35-39	40-44	45-49	50-54	55-59	60-64	65-69	70-74	75-79	80-84	85+
Population	120594	519974	784464	1085639	1042560	918813	1049050	1201671	1167421	1046486	974136	850732	604325	472689	417488	329336	225061	124208	74567
Colon cancer	0	0	0	0	0.1	0	0.29	0.08	1.03	1.82	1.44	4.58	6.12	10.79	11.02	20.95	31.99	37.03	32.19
Reclum cancer	0	0	0	0	0	0	0.48	0.5	0.86	1.82	2.98	6.47	10.42	11.21	15.09	25.81	49.32	51.53	53.64
Anus cancer	0	0	0	0	0	0	0	0	0	0	0	0	0	0	0.96	0.3	0	0.81	1.34

## Sheet: 2007
National	0-	1-4	5-9	10-14	15-19	20-24	25-29	30-34	35-39	40-44	45-49	50-54	55-59	60-64	65-69	70-74	75-79	80-84	85+
Population	406298	1692059	2533898	3380370	4330107	5241847	4818883	4701146	5301698	5365826	4920675	4694874	3352967	2472038	2158312	1967923	1316812	731771	421807
Colon cancer	0	0	0	0.03	0.02	0.25	0.12	0.64	0.79	1.57	2.97	4.96	7.81	11.25	22.24	37.91	61.89	85	88.67
Reclum cancer	0	0.12	0	0	0.02	0.06	0.19	0.62	1.06	2.16	3.19	5.99	10.62	13.71	19.88	38.06	61.74	81.72	79.89
Anus cancer	0	0	0	0	0	0	0	0	0.04	0.02	0.24	0.09	0.12	0.16	0.23	0.41	0.76	1.23	1.66
Male	0-	1-4	5-9	10-14	15-19	20-24	25-29	30-34	35-39	40-44	45-49	50-54	55-59	60-64	65-69	70-74	75-79	80-84	85+
Population	214585	894983	1333850	1761150	2220957	2722091	2457773	2363922	2665650	2737200	2506456	2371821	1687358	1222016	1046599	939824	612209	314649	155744
Colon cancer	0	0	0	0	0.05	0.22	0.16	0.72	0.86	1.61	3.39	5.19	9.07	12.85	24.27	44.48	72.52	97.89	109.8
Reclum cancer	0	0.11	0	0	0.05	0.04	0.12	0.89	1.16	2.45	3.59	6.87	13.16	16.45	23.12	49.58	77.91	105.51	98.88
Anus cancer	0	0	0	0	0	0	0	0	0.08	0.04	0.04	0.13	0.24	0.16	0.29	0.64	0.98	0	1.28
Female	0-	1-4	5-9	10-14	15-19	20-24	25-29	30-34	35-39	40-44	45-49	50-54	55-59	60-64	65-69	70-74	75-79	80-84	85+
Population	191701	797041	1200021	1619203	2109163	2519749	2361136	2337215	2636017	2628619	2414244	2323058	1665629	1250034	1111722	1028102	704616	417135	266072
Colon cancer	0	0	0	0.06	0	0.28	0.08	0.56	0.72	1.52	2.53	4.74	6.54	9.68	20.33	31.9	52.65	75.28	76.3
Reclum cancer	0	0.13	0	0	0	0.08	0.25	0.34	0.95	1.86	2.78	5.08	8.05	11.04	16.82	27.53	47.69	63.77	68.78
Anus cancer	0	0	0	0	0	0	0	0	0	0	0.04	0.04	0	0.16	0.18	0.19	0.57	2.16	1.88
Urban	0-	1-4	5-9	10-14	15-19	20-24	25-29	30-34	35-39	40-44	45-49	50-54	55-59	60-64	65-69	70-74	75-79	80-84	85+
Population	256582	1081901	1602218	2115986	3116729	4129958	3561238	3302827	3984412	4168116	3823936	3730955	2625116	1888634	1658869	1588323	1056345	581230	335763
Colon cancer	0	0	0	0.05	0	0.22	0.14	0.58	0.83	1.61	3.22	5.15	8.53	12.23	24.96	40.73	67.97	97.21	97.99
Reclum cancer	0	0.09	0	0	0	0.07	0.2	0.58	1.03	2.26	3.24	6.06	11.09	14.24	20.38	38.66	65.79	84.99	87.26
Anus cancer	0	0	0	0	0	0	0	0	0	0.02	0.03	0.08	0.11	0.16	0.18	0.38	0.85	0.86	2.08
Rural	0-	1-4	5-9	10-14	15-19	20-24	25-29	30-34	35-39	40-44	45-49	50-54	55-59	60-64	65-69	70-74	75-79	80-84	85+
Population	149716	610158	931680	1264384	1213378	1111889	1257645	1398319	1317286	1197710	1096739	963919	727851	583404	499443	379600	260467	150541	86044
Colon cancer	0	0	0	0	0.08	0.36	0.08	0.79	0.68	1.42	2.1	4.25	5.22	8.06	13.21	26.08	37.24	37.86	52.3
Reclum cancer	0	0.16	0	0	0.08	0	0.16	0.72	1.14	1.84	3.01	5.71	8.93	12	18.22	35.56	45.3	69.08	51.14
Anus cancer	0	0	0	0	0.58	0	0	0	0.15	0	0.09	0.1	0.14	0.17	0.4	0.53	0.38	2.66	0

## Sheet: 2008
National	0-	1-4	5-9	10-14	15-19	20-24	25-29	30-34	35-39	40-44	45-49	50-54	55-59	60-64	65-69	70-74	75-79	80-84	85+
Population	435222	1873291	2562894	3429471	4303883	5632792	5472349	5029723	5757160	5652071	5690334	5549035	4144899	2983245	2334053	2213476	1616957	911879	546050
Colon cancer	0	0	0	0	0.02	0.12	0.18	0.32	0.96	1.26	2.64	4.85	7.36	11.46	21.89	39.44	57.64	87.4	103.29
Reclum cancer	0	0	0	0	0.07	0.05	0.09	0.56	1.01	1.84	2.99	6.22	9.46	14.65	20.22	35.96	57.21	70.51	79.11
Anus cancer	0	0	0	0	0	0	0	0	0.02	0.11	0	0.11	0.19	0.13	0.21	0.77	0.99	0.88	2.2
Male	0-	1-4	5-9	10-14	15-19	20-24	25-29	30-34	35-39	40-44	45-49	50-54	55-59	60-64	65-69	70-74	75-79	80-84	85+
Population	230304	988089	1347405	1783907	2207619	2909458	2787889	2530927	2886770	2863495	2897277	2809713	2078657	1479943	1133807	1052543	752806	395524	204464
Colon cancer	0	0	0	0	0.05	0.14	0.25	0.32	1	1.36	2.8	5.52	7.79	11.89	23.55	43.89	63.63	97.59	129.12
Reclum cancer	0	0	0	0	0.05	0.03	0.07	0.55	1	1.85	3.45	7.4	11.45	16.82	24.52	41.42	64.69	85.46	105.64
Anus cancer	0	0	0	0	0	0	0	0	0.03	0.14	0	0.14	0.19	0.14	0.26	0.86	0.8	1.26	2.93
Female	0-	1-4	5-9	10-14	15-19	20-24	25-29	30-34	35-39	40-44	45-49	50-54	55-59	60-64	65-69	70-74	75-79	80-84	85+
Population	204918	885202	1215489	1645564	2096264	2723334	2684460	2498796	2870390	2788576	2793057	2739322	2066242	1503302	1200246	1160933	864151	516355	341586
Colon cancer	0	0	0	0	0	0.11	0.11	0.32	0.91	1.15	2.47	4.16	6.92	11.04	20.33	35.4	52.42	79.6	87.83
Reclum cancer	0	0	0	0	0.1	0.07	0.11	0.56	1.01	1.83	2.51	5	7.45	12.51	16.16	31.01	50.69	59.07	63.23
Anus cancer	0	0	0	0	0	0	0	0	0	0.07	0	0.07	0.19	0.13	0.17	0.69	1.16	0.58	1.76
Urban	0-	1-4	5-9	10-14	15-19	20-24	25-29	30-34	35-39	40-44	45-49	50-54	55-59	60-64	65-69	70-74	75-79	80-84	85+
Population	320424	1390007	1839133	2376365	3290178	4664290	4390705	3807575	4471333	4458786	4593490	4562163	3392635	2384913	1851792	1818933	1343086	753584	449103
Colon cancer	0	0	0	0	0.03	0.13	0.18	0.34	0.94	1.26	3.03	5.28	8.14	12.62	24.57	43.82	62.99	96.61	116.9
Reclum cancer	0	0	0	0	0.06	0.06	0	0.55	0.85	1.55	3.27	6.64	9.4	15.26	21.06	35.57	60.01	74.98	87.06
Anus cancer	0	0	0	0	0	0	0	0	0.02	0.13	0	0.11	0.24	0.17	0.22	0.66	0.97	1.06	2.67
Rural	0-	1-4	5-9	10-14	15-19	20-24	25-29	30-34	35-39	40-44	45-49	50-54	55-59	60-64	65-69	70-74	75-79	80-84	85+
Population	114798	483284	723761	1053106	1013705	968502	1081644	1222148	1285827	1193285	1096844	986872	752264	598332	482261	394543	273871	158295	96947
Colon cancer	0	0	0	0	0	0.1	0.18	0.25	1.01	1.26	1	2.84	3.86	6.85	11.61	19.26	31.4	43.59	40.23
Reclum cancer	0	0	0	0	0.1	0	0.46	0.57	1.56	2.93	1.82	4.26	9.7	12.2	17	37.77	43.45	49.28	42.29
Anus cancer	0	0	0	0	0	0	0	0	0	0	0	0.1	0	0	0.21	1.27	1.1	0	0

## Sheet: 2009
National	0-	1-4	5-9	10-14	15-19	20-24	25-29	30-34	35-39	40-44	45-49	50-54	55-59	60-64	65-69	70-74	75-79	80-84	85+
Population	620042	2733157	3612024	4558667	5426773	7355399	7240893	6644560	7331681	7196705	7354331	6638912	5485661	3916364	2951001	2623699	1984938	1121727	673988
Colon cancer	0	0	0	0	0.04	0.14	0.21	0.59	0.78	1.47	2.46	5.33	8.04	12.56	19.48	37.01	60.66	92.36	103.86
Reclum cancer	0	0	0	0	0	0.1	0.18	0.62	1.19	1.85	2.9	6.04	9.21	13.46	19.48	36.02	53.4	71.94	87.98
Anus cancer	0	0	0	0	0	0	0	0	0	0.04	0.04	0.05	0.18	0.15	0.27	0.38	0.55	0.71	1.34
Male	0-	1-4	5-9	10-14	15-19	20-24	25-29	30-34	35-39	40-44	45-49	50-54	55-59	60-64	65-69	70-74	75-79	80-84	85+
Population	327151	1444017	1900139	2379996	2795480	3790457	3687009	3350468	3687707	3635160	3744392	3370296	2751754	1961417	1458084	1256564	933904	496334	261225
Colon cancer	0	0	0	0	0.07	0.16	0.27	0.78	0.79	1.68	2.78	5.9	8.69	14.07	22.22	42.5	67.35	107.59	127.86
Reclum cancer	0	0	0	0	0	0.08	0.24	0.66	1.36	1.79	3.18	7.09	11.77	17.54	24.9	44.8	68.96	85.02	109.87
Anus cancer	0	0	0	0	0	0	0	0	0	0.03	0	0.09	0.15	0.31	0.27	0.56	0.54	0.81	1.91
Female	0-	1-4	5-9	10-14	15-19	20-24	25-29	30-34	35-39	40-44	45-49	50-54	55-59	60-64	65-69	70-74	75-79	80-84	85+
Population	292891	1289140	1711885	2178671	2631293	3564942	3553884	3294092	3643974	3561545	3609939	3268616	2733907	1954947	1492917	1367135	1051034	625393	412763
Colon cancer	0	0	0	0	0	0.11	0.14	0.39	0.77	1.26	2.13	4.74	7.39	11.05	16.81	31.96	54.71	80.27	88.67
Reclum cancer	0	0	0	0	0	0.11	0.11	0.58	1.02	1.91	2.6	4.96	6.62	9.36	14.2	27.94	39.58	61.56	74.13
Anus cancer	0	0	0	0	0	0	0	0	0	0.06	0.08	0	0.22	0	0.27	0.22	0.57	0.64	0.97
Urban	0-	1-4	5-9	10-14	15-19	20-24	25-29	30-34	35-39	40-44	45-49	50-54	55-59	60-64	65-69	70-74	75-79	80-84	85+
Population	384131	1691678	2109210	2642449	3526101	5203648	5014122	4284268	4879194	4805714	5095806	4766326	3867286	2676971	1964822	1852949	1433149	803947	487238
Colon cancer	0	0	0	0	0.06	0.12	0.02	0.63	0.74	1.73	2.67	5.98	9.02	14.9	23.41	45.5	72.15	111.45	128.27
Reclum cancer	0	0	0	0	0	0.06	0.18	0.75	1.13	1.85	3.12	6.69	9.88	14.94	21.68	38.91	57.5	82.47	102.62
Anus cancer	0	0	0	0	0	0	0	0	0	0.02	0.04	0.04	0.18	0.19	0.2	0.49	0.7	0.75	1.64
Rural	0-	1-4	5-9	10-14	15-19	20-24	25-29	30-34	35-39	40-44	45-49	50-54	55-59	60-64	65-69	70-74	75-79	80-84	85+
Population	235911	1041479	1502814	1916218	1900672	2151751	2226771	2360292	2452487	2390991	2258525	1872586	1618375	1239393	986179	770750	551789	317780	186750
Colon cancer	0	0	0	0	0	0.19	0.22	0.51	0.86	0.96	1.99	3.68	5.68	7.5	11.66	16.61	30.81	44.06	40.16
Reclum cancer	0	0	0	0	0	0.19	0.18	0.38	1.3	1.84	2.39	4.38	7.6	10.25	15.11	29.06	42.77	45.31	49.8
Anus cancer	0	0	0	0	0	9	0	0	0	0.08	0.04	0.05	0.19	0.08	0.41	0.13	0.18	0.63	0.54

## Sheet: 2010
National	0-	1-4	5-9	10-14	15-19	20-24	25-29	30-34	35-39	40-44	45-49	50-54	55-59	60-64	65-69	70-74	75-79	80-84	85+
Population	1039937	4478478	5691873	6632136	7631685	10402751	10258234	9674312	10695580	10837964	10700624	9271970	8211844	5800088	4226310	3660461	2856613	1626951	955124
Colon cancer	0	0.02	0.02	0	0.05	0.07	0.25	0.4	0.88	1.31	2.41	4.69	6.94	11.48	18.83	32.4	54.23	80.95	100.2
Reclum cancer	0	0	0	0	0.01	0.07	0.17	0.52	0.99	1.98	3.03	5.86	9.27	14.72	20.04	32.54	53.7	72.9	84.39
Anus cancer	0	0	0	0	0	0	0.01	0.01	0.03	0.16	0.12	0.19	0.11	0.33	0.64	0.68	0.46	1.29	2.3
Male	0-	1-4	5-9	10-14	15-19	20-24	25-29	30-34	35-39	40-44	45-49	50-54	55-59	60-64	65-69	70-74	75-79	80-84	85+
Population	553502	2381653	3024624	3502563	3942503	5311134	5202735	4864799	5382560	5466769	5444970	4719319	4126860	2912878	2084787	1752290	1327608	709356	365311
Colon cancer	0	0.04	0.03	0	0.05	0.09	0.21	0.45	0.93	1.52	2.55	5.21	7.88	13.46	21.73	37.32	65.08	100.65	123.18
Reclum cancer	0	0	0	0	0.03	0.08	0.17	0.58	0.95	2.1	3.32	7.4	11.07	18.37	24.46	41.15	69.75	95.86	108.13
Anus cancer	0	0	0	0	0	0	0	0	0.06	0.22	0.15	0.28	0.15	0.48	0.86	0.74	0.6	1.55	3.01
Female	0-	1-4	5-9	10-14	15-19	20-24	25-29	30-34	35-39	40-44	45-49	50-54	55-59	60-64	65-69	70-74	75-79	80-84	85+
Population	486435	2096825	2667249	3129573	3689182	5091617	5055499	4809513	5313020	5371195	5255654	4552651	4084984	2887210	2141523	1908171	1529005	917595	589813
Colon cancer	0	0	0	0	0.05	0.04	0.3	0.35	0.83	1.1	2.26	4.15	6	9.49	16.02	27.88	44.8	65.72	85.96
Reclum cancer	0	0	0	0	0	0.06	0.16	0.46	1.04	1.86	2.72	4.26	7.44	11.05	15.74	24.63	39.76	55.14	69.68
Anus cancer	0	0	0	0	0	0	0.02	0.02	0	0.06	0.1	0.11	0.07	0.17	0.42	0.63	0.33	1.09	1.86
Urban	0-	1-4	5-9	10-14	15-19	20-24	25-29	30-34	35-39	40-44	45-49	50-54	55-59	60-64	65-69	70-74	75-79	80-84	85+
Population	595402	2632533	3255545	3860128	4565411	6802799	6983769	6239770	6843382	6788656	7063029	6244556	5491662	3761637	2700579	2437666	1953659	1107798	660018
Colon cancer	0	0	0	0	0.07	0.1	0.32	0.43	0.96	1.31	2.72	5.27	8.23	12.6	23.03	39.55	67.1	103	127.42
Reclum cancer	0	0	0	0	0.02	0.04	0.2	0.53	1.13	1.96	2.93	6.47	9.71	14.57	21.66	35.2	58.45	82.14	98.94
Anus cancer	0	0	0	0	0	0	0.01	0.02	0.01	0.12	0.08	0.21	0.07	0.24	0.63	0.66	0.31	1.53	2.58
Rural	0-	1-4	5-9	10-14	15-19	20-24	25-29	30-34	35-39	40-44	45-49	50-54	55-59	60-64	65-69	70-74	75-79	80-84	85+
Population	444535	1845945	2436328	2772008	3066274	3599952	3274465	3434542	3852198	4049308	3637595	3027414	2720182	2038451	1525731	1222795	902954	519153	295106
Colon cancer	0	0.05	0.04	0	0.03	0	0.12	0.35	0.73	1.31	1.81	3.5	4.34	9.42	11.4	18.16	26.36	33.9	39.31
Reclum cancer	0	0	0	0	0	0.11	0.09	0.49	0.75	2.03	3.22	4.59	8.38	15.01	17.17	27.23	43.41	53.16	51.85
Anus cancer	0	0	0	0	0	0	0	0	0.05	0.22	0.19	0.17	0.18	0.49	0.66	0.74	0.78	0.77	1.69

## Sheet: 2011
National	0-	1-4	5-9	10-14	15-19	20-24	25-29	30-34	35-39	40-44	45-49	50-54	55-59	60-64	65-69	70-74	75-79	80-84	85+
Population	1296974	5526014	6691064	7423553	8822941	11875975	11926174	11344972	12182268	12759799	12629340	10367143	10032914	7114395	5113489	4191455	3369063	1939748	1141190
Colon cancer	0	0.02	0	0.01	0.08	0.07	0.2	0.43	0.61	1.34	2.63	4.37	7.6	12.05	17.68	31.95	52.27	80.42	95.16
Reclum cancer	0	0.02	0	0.01	0.03	0.13	0.24	0.51	0.87	2.05	3.37	5.58	10.32	14.58	20.48	34.4	52.33	72.33	82.72
Anus cancer	0	0	0	0	0	0.01	0	0.01	0.04	0.04	0.1	0.08	0.24	0.25	0.41	0.5	0.89	1.65	2.37
Male	0-	1-4	5-9	10-14	15-19	20-24	25-29	30-34	35-39	40-44	45-49	50-54	55-59	60-64	65-69	70-74	75-79	80-84	85+
Population	684618	2936828	3538965	3921585	4580296	6037264	6017399	5711938	6111802	6410317	6400357	5282669	5024400	3571886	2534278	2021534	1565530	853731	437643
Colon cancer	0	0	0	0	0.13	0.1	0.2	0.35	0.7	1.53	2.77	4.88	9.16	14.31	20.05	37.45	61.9	92.18	116.99
Reclum cancer	0	0	0	0	0.04	0.17	0.3	0.58	0.97	2.14	4	6.76	13.61	17.97	25.92	44.17	66.24	93.94	108.54
Anus cancer	0	0	0	0	0	0	0	0.02	0.03	0.03	0.14	0.13	0.32	0.34	0.39	0.54	0.96	1.99	1.83
Female	0-	1-4	5-9	10-14	15-19	20-24	25-29	30-34	35-39	40-44	45-49	50-54	55-59	60-64	65-69	70-74	75-79	80-84	85+
Population	612356	2589186	3152099	3501968	4242645	5838711	5908775	5633034	6070466	6349482	6228983	5084474	5008514	3542509	2579211	2169921	1803533	1086017	703547
Colon cancer	0	0.04	0	0.03	0.02	0.03	0.2	0.51	0.51	1.15	2.49	3.84	6.03	9.77	15.35	26.82	43.91	71.18	81.59
Reclum cancer	0	0.04	0	0.03	0.02	0.09	0.19	0.44	0.77	1.95	2.71	4.35	7.01	11.15	15.12	25.3	40.25	55.34	66.66
Anus cancer	0	0	0	0	0	0.02	0	0	0.05	0.05	0.05	0.02	0.16	0.17	0.43	0.46	0.83	1.38	2.7
Urban	0-	1-4	5-9	10-14	15-19	20-24	25-29	30-34	35-39	40-44	45-49	50-54	55-59	60-64	65-69	70-74	75-79	80-84	85+
Population	688959	2995203	3574164	4058756	4822662	6883369	7481728	6978345	7275155	7568451	7754987	6577453	6412883	4457196	3094084	2649561	2211567	1280054	764644
Colon cancer	0	0	0	0.02	0.15	0.1	0.24	0.52	0.59	1.35	2.99	4.8	8.65	14.02	21.4	38.31	64.25	98.98	121.63
Reclum cancer	0	0	0	0.02	6	0.13	0.2	0.49	0.92	1.8	3.33	5.9	10.57	14.09	19.84	34.91	55.03	77.89	97.95
Anus cancer	0	0	0	0	0	0	0	0.01	0.04	0.07	0.12	0.09	0.31	0.27	0.55	0.72	0.9	2.11	3.01
Rural	0-	1-4	5-9	10-14	15-19	20-24	25-29	30-34	35-39	40-44	45-49	50-54	55-59	60-64	65-69	70-74	75-79	80-84	85+
Population	608015	2530811	3116900	3364797	4000279	4992606	4444446	4366627	4907113	5191348	4874353	3789690	3620031	2657199	2019405	1541894	1157496	659694	376546
Colon cancer	0	0	0	0	0	0.02	0.13	0.3	0.63	1.33	2.05	3.62	5.72	8.73	11.98	21.01	29.37	44.41	41.43
Reclum cancer	0	0.04	0	0	0	0.12	0.31	0.55	0.79	2.41	3.43	5.01	9.86	15.39	21.44	33.53	47.17	61.54	51.79
Anus cancer	0	0	0	0	0	0.02	0	0	0.04	0	0.06	0.05	0.11	0.23	0.2	0.13	0.86	0.76	1.06

## Sheet: 2012
National	0-	1-4	5-9	10-14	15-19	20-24	25-29	30-34	35-39	40-44	45-49	50-54	55-59	60-64	65-69	70-74	75-79	80-84	85+
Population	1876699	7639169	8966889	9485568	11949307	16424691	16149358	15419192	15927097	17829944	17092061	13679936	14055861	10112526	7040979	5563404	4541419	2697064	1615242
Colon cancer	0	0	0	0.02	0.03	0.16	0.26	0.35	0.98	1.58	2.59	4.35	7.25	10.74	17.9	28.69	50.23	72.71	90.76
Reclum cancer	0	0.01	0	0.01	0.03	0.09	0.28	0.5	0.9	1.76	3.2	5.02	8.91	13.85	20.65	31.15	47.23	68.3	77.08
Anus cancer	0	0	0	0	0.01	0.01	0.01	0.01	0.01	0.1	0.15	0.26	0.23	0.35	0.47	0.88	1.06	2.04	2.17
Male	0-	1-4	5-9	10-14	15-19	20-24	25-29	30-34	35-39	40-44	45-49	50-54	55-59	60-64	65-69	70-74	75-79	80-84	85+
Population	994252	4074266	4762697	5062836	6243621	8380644	8188498	7792141	8013956	8963360	8642568	6974532	7069983	5083547	3497777	2692482	2112988	1189503	631518
Colon cancer	0	0	0	0.02	0.02	0.17	0.37	0.42	1.15	1.67	2.83	4.93	8.09	12.29	21.21	32.46	56.65	89.7	106.57
Reclum cancer	0	0	0	0.02	0.05	0.12	0.29	0.53	0.94	1.83	3.86	6.09	11.44	17.63	26.62	39.67	59.11	85.67	96.75
Anus cancer	0	0	0	0	0.02	0	0.01	0.01	0	0.1	0.14	0.37	0.31	0.41	0.63	1.34	1.51	2.19	2.85
Female	0-	1-4	5-9	10-14	15-19	20-24	25-29	30-34	35-39	40-44	45-49	50-54	55-59	60-64	65-69	70-74	75-79	80-84	85+
Population	882447	3564903	4204192	4422732	5705686	8044047	7960860	7627051	7913141	8866584	8449493	6699404	6985878	5028979	3543202	2870922	2428431	1507561	983724
Colon cancer	0	0	0	0.02	0.04	0.16	0.15	0.28	0.81	1.49	2.34	3.75	6.4	9.17	14.62	25.15	44.64	59.3	80.61
Reclum cancer	0	0.03	0	0	0.02	0.06	0.26	0.47	0.87	1.68	2.52	3.9	6.34	10.04	14.76	23.16	36.9	54.59	64.45
Anus cancer	0	0	0	0	0	0.01	0	0	0.03	0.09	0.15	0.15	0.16	0.28	0.31	0.45	0.66	1.92	1.73
Urban	0-	1-4	5-9	10-14	15-19	20-24	25-29	30-34	35-39	40-44	45-49	50-54	55-59	60-64	65-69	70-74	75-79	80-84	85+
Population	841767	3392704	3857440	4082043	5401778	8120890	8670884	8227366	8033476	8927869	8809992	7386623	7729168	5380756	3603545	2942061	2539566	1542357	959824
Colon cancer	0	0	0	0.02	0.02	0.15	0.24	0.33	1.11	1.59	2.94	5.37	8.64	12.8	21.87	36.44	66.51	97.58	122.31
Reclum cancer	0	0	0	0.02	0.04	0.07	0.24	0.44	0.87	1.34	2.92	5.1	9.46	14.16	21.67	32.32	51.86	79.55	90.95
Anus cancer	0	0	0	0	0.02	0	0	0	0	0.06	0.06	0.19	0.17	0.26	0.39	0.71	1.1	2.59	2.81
Rural	0-	1-4	5-9	10-14	15-19	20-24	25-29	30-34	35-39	40-44	45-49	50-54	55-59	60-64	65-69	70-74	75-79	80-84	85+
Population	1034932	4246465	5109449	5403525	6547529	8303801	7478474	7191826	7893621	8902075	8282069	6287313	6326693	4731770	3437434	2621343	2001853	1154707	655418
Colon cancer	0	0	0	0.02	0.03	0.18	0.28	0.38	0.85	1.57	2.22	3.15	5.55	8.39	13.73	19.99	29.57	39.49	44.55
Reclum cancer	0	0.02	0	0	0.03	0.11	0.32	0.57	0.94	2.17	3.5	4.91	8.23	13.5	19.58	29.83	41.36	53.26	56.76
Anus cancer	0	0	0	0	0	0.01	0.01	0.01	0.03	0.13	0.24	0.35	0.32	0.44	0.55	1.07	1	1.3	1.22

## Sheet: 2013
National	0-	1-4	5-9	10-14	15-19	20-24	25-29	30-34	35-39	40-44	45-49	50-54	55-59	60-64	65-69	70-74	75-79	80-84	85+
Population	2111613	8951470	10939492	10644355	13241576	17987676	18225832	17225402	17688823	20262762	19593179	15942076	16276706	12229639	8413853	6396462	5227037	3176953	1963784
Colon cancer	0	0.01	0.02	0.01	0.04	0.1	0.27	0.44	0.86	1.46	2.42	4.35	7.03	11.52	17.82	27.89	46.55	71.23	87.64
Reclum cancer	0	0	0	0	0.01	0.09	0.33	0.53	1.03	1.85	2.9	4.67	8.63	13.8	21.49	30.52	46.14	68.75	76.23
Anus cancer	0	0	0	0	0	0.01	0.01	0.01	0.03	0.07	0.15	0.19	0.31	0.38	0.58	0.94	1.66	2.08	2.7
Male	0-	1-4	5-9	10-14	15-19	20-24	25-29	30-34	35-39	40-44	45-49	50-54	55-59	60-64	65-69	70-74	75-79	80-84	85+
Population	1120183	4793423	5806795	5683922	6949280	9187448	9218141	8709451	8914855	10196645	9886294	8125627	8211309	6143354	4176473	3104989	2441299	1414709	776142
Colon cancer	0	0	0.03	0.02	0.06	0.13	0.29	0.59	0.92	1.72	2.75	4.81	8.26	13.05	21.5	30.92	53.21	84.05	107.71
Reclum cancer	0	0	0	0	0.01	0.1	0.39	0.6	1.11	2.16	3.21	5.49	10.67	17.97	27.27	37.78	58.33	83.62	98.05
Anus cancer	0	0	0	0	0	0	0	0.01	0.03	0.09	0.15	0.17	0.32	0.44	0.84	1.32	2.13	1.98	2.96
Female	0-	1-4	5-9	10-14	15-19	20-24	25-29	30-34	35-39	40-44	45-49	50-54	55-59	60-64	65-69	70-74	75-79	80-84	85+
Population	991430	4158047	5132697	4960433	6292296	8800228	9007691	8515951	8773968	10066117	9706885	7816449	8061197	6086285	4237380	3291473	2785738	1762244	1187642
Colon cancer	0	0.02	0	0	0.02	0.07	0.24	0.29	0.81	1.2	2.08	3.88	5.78	9.97	14.18	25.03	40.71	60.95	74.52
Reclum cancer	0	0	0	0	0	0.09	0.28	0.47	0.95	1.54	2.6	3.81	6.56	9.6	15.79	23.67	35.47	56.8	61.97
Anus cancer	0	0	0	0	0	0.02	0.02	0.01	0.02	0.06	0.14	0.2	0.3	0.33	0.33	0.58	1.26	2.16	2.53
Urban	0-	1-4	5-9	10-14	15-19	20-24	25-29	30-34	35-39	40-44	45-49	50-54	55-59	60-64	65-69	70-74	75-79	80-84	85+
Population	923346	3905782	4570482	4298465	5806288	8703488	9364450	9071652	8690950	9907464	9603439	8401497	8772903	6357947	4218575	3266396	2834701	1774505	1127642
Colon cancer	0	0.03	0	0	0.02	0.07	0.3	0.54	0.96	1.58	2.55	5.31	8.48	14.44	23.44	37.35	60.32	96.53	120.69
Reclum cancer	0	0	0	0	0	0.09	0.34	0.53	0.99	1.79	2.8	4.82	9.36	14.31	23.16	32.02	48.72	74.33	86.64
Anus cancer	0	0	0	0	0	0	0.01	0	0.02	0.06	0.05	0.17	0.19	0.33	0.45	0.95	1.76	1.92	3.28
Rural	0-	1-4	5-9	10-14	15-19	20-24	25-29	30-34	35-39	40-44	45-49	50-54	55-59	60-64	65-69	70-74	75-79	80-84	85+
Population	1188267	5045688	6369010	6345890	7435288	9284188	8861382	8153750	8997873	10355298	9989740	7540579	7503803	5871692	4195278	3130066	2392336	1402448	836142
Colon cancer	0	0	0.03	0.02	0.05	0.13	0.24	0.33	0.78	1.34	2.29	3.29	5.33	8.36	12.16	18.02	30.22	39.22	43.05
Reclum cancer	0	0	0	0	0.01	0.1	0.33	0.54	1.07	1.91	3	4.5	7.78	13.25	19.81	28.95	43.1	61.68	62.19
Anus cancer	0	0	0	0	0	0.02	0.01	0.02	0.03	0.09	0.24	0.21	0.44	0.44	0.72	0.93	1.55	2.28	1.91

## Sheet: 2014
National	0-	1-4	5-9	10-14	15-19	20-24	25-29	30-34	35-39	40-44	45-49	50-54	55-59	60-64	65-69	70-74	75-79	80-84	85+
Population	2814044	11790643	14158817	13477475	16278953	22270337	23654798	21777508	22178903	25154963	24871943	20860587	19878526	16141504	11185605	8198251	6623616	4220840	2706034
Colon cancer	0	0	0	0.01	0.05	0.13	0.27	0.45	0.72	1.49	2.47	4.18	7.11	12.35	17.79	27.87	44.98	70.18	80.04
Reclum cancer	0	0	0	0.01	0.01	0.08	0.25	0.54	0.88	1.98	3.04	5.24	8.89	14.17	20.74	30.92	46.55	66.41	75.28
Anus cancer	0	0	0	0	0.01	0.01	0.01	0.03	0.05	0.1	0.09	0.21	0.29	0.56	0.63	0.96	1.45	2.18	3.14
Male	0-	1-4	5-9	10-14	15-19	20-24	25-29	30-34	35-39	40-44	45-49	50-54	55-59	60-64	65-69	70-74	75-79	80-84	85+
Population	1492182	6311799	7508364	7183868	8504790	11413925	11962976	10979497	11195114	12704250	12564439	10614514	10017016	8078525	5558957	3999592	3121472	1901893	1090718
Colon cancer	0	0	0	0	0.04	0.13	0.32	0.5	0.72	1.72	2.85	4.75	8.56	14.54	21.96	31.13	52.51	83.92	96.54
Reclum cancer	0	0	0	0.01	0.01	0.07	0.23	0.64	0.99	2.13	3.39	6.38	11.35	18.17	26.68	38.83	57.92	83.23	94.52
Anus cancer	0	0	0	0	0.01	0.01	0.01	0.05	0.06	0.1	0.1	0.26	0.36	0.71	0.76	1.13	1.95	2.58	3.94
Female	0-	1-4	5-9	10-14	15-19	20-24	25-29	30-34	35-39	40-44	45-49	50-54	55-59	60-64	65-69	70-74	75-79	80-84	85+
Population	1321862	5478844	6650453	6293607	7774163	10856412	11691822	10798011	10983789	12450713	12307504	10246073	9861510	8062979	5626648	4198659	3502144	2318947	1615316
Colon cancer	0	0	0	0.02	0.06	0.14	0.22	0.39	0.72	1.24	2.09	3.59	5.64	10.16	13.67	24.77	38.26	58.91	68.9
Reclum cancer	0	0	0	0	0	0.08	0.26	0.44	0.76	1.83	2.68	4.06	6.39	10.16	14.88	23.39	36.41	52.61	62.28
Anus cancer	0	0	0	0	0	0.02	0.01	0.02	0.05	0.1	0.08	0.15	0.21	0.42	0.5	0.81	1	1.85	2.6
Urban	0-	1-4	5-9	10-14	15-19	20-24	25-29	30-34	35-39	40-44	45-49	50-54	55-59	60-64	65-69	70-74	75-79	80-84	85+
Population	1275248	5320656	6113824	5735117	7421242	10996282	12064510	11670562	11256245	12519440	12252736	10961070	10631745	8410046	5702607	4231840	3584481	2356926	1557338
Colon cancer	0	0	0	0.02	0.04	0.14	0.3	0.37	0.81	1.63	2.95	5.2	8.87	14.88	22.99	36.65	59.14	94.83	109.35
Reclum cancer	0	0	0	0	0	0.06	0.22	0.52	0.86	1.76	2.99	5.31	9.54	14.88	21.01	31.69	49.13	72.17	85.47
Anus cancer	0	0	0	0	0.01	0.02	0	0.02	0.04	0.08	0.08	0.16	0.24	0.56	0.54	1.06	1.45	2.16	3.15
Rural	0-	1-4	5-9	10-14	15-19	20-24	25-29	30-34	35-39	40-44	45-49	50-54	55-59	60-64	65-69	70-74	75-79	80-84	85+
Population	1538796	6469987	8044993	7742358	8857711	11274055	11590288	10106946	10922658	12635523	12619207	9899517	9246781	7731458	5482998	3966411	3039135	1863914	1148696
Colon cancer	0	0	0	0	0.06	0.13	0.24	0.53	0.63	1.35	2	3.05	5.08	9.61	12.38	18.51	28.26	39	40.31
Reclum cancer	0	0	0	0.01	0.01	0.09	0.27	0.56	0.9	2.2	3.09	5.16	8.14	13.4	20.46	30.1	43.5	59.12	61.46
Anus cancer	0	0	0	0	0	0.01	0.02	0.05	0.06	0.12	0.1	0.25	0.34	0.57	0.71	0.86	1.45	2.2	3.13

[truncated: 4 more sheets: 2015, 2016, 2017, 2018]
